# Supplementary material for: A Systematic Method for the Identification of Oligosaccharide Constituents in Polygonatum cyrtonema Hua Using UHPLC-Q-Exactive Orbitrap Mass Spectrometry
Source: Molecules. 2025 Mar 24;30(7):1433. doi: 10.3390/molecules30071433 (PMC11990173; doi:10.3390/molecules30071433)
Supplement: Supplementary file 1 [file molecules-30-01433-s001.zip]

Archive with 1 entries (1 files):
- molecules-3504673-supplementary.pdf
